# Supplementary material for: Effect of acupuncture on neuroinflammation in animal models of Alzheimer’s disease: A preclinical systematic review and meta-analysis
Source: Front Aging Neurosci. 2023 Mar 1;15:1110087. doi: 10.3389/fnagi.2023.1110087 (PMC10014858; doi:10.3389/fnagi.2023.1110087)
Supplement: Supplementary file 2 [file Table_2.XLSX]

## Sheet: Sheet1
Supplementary Table 1 Characteristics of included studies
		Animal models							Intervention(treatment group)				Intervention(control group)	Specimen	Cytokines and inflammatory mediators	behavioral tests
		species	sex	age	weight	n=treatment group/control group	method of establishing AD	sample size	type	acupoints	treatment time and duration	electroacupuncture parameters
1	Fang et al., 2013	SD rat	1/1	24 months	350-450g	8/8	Basal nucleus of Meynert injection(1 µL Aβ1−40)	32	EA	GV20, ST36, KI3	15 minutes each time, 6 times a week, 2 weeks	Continuous wave, 2 Hz and 1mA	/	Hippocampus	④	/
2	Jiang et al., 2016	SD rat	Male	2 months	300±30g	11/10	Lateral ventricular injection of STZ (3mg/kg)	44	MA	LI3, LR3	15 minutes each time, 6 times a week, 4 weeks	/	Same conditions without any treatment	Hippocampus	④	①③
3	Ding et al., 2017	SAMP8 mice	Male	8 months	30±2g	8/8	/	24	MA	GV20, GV29	20 minutes once for 15 days	/	Same conditions without any treatment	Hippocampus	④	①②③
4	Jiang et al., 2018	SAMP8 mice	Male	7.5 months	30±2g	10/10	/	30	EA	DU20, DU26, EX-HN3	20 minutes once for 15 days	Sparse wave, 2Hz, 2V, and 0.6mA	Same conditions without any treatment	Hippocampus	④	/
5	Wang et al., 2018	Wistar rat	Male	12±2 months	360±20g	10/10	Hippocampus injection(10 µg Aβ25-35)	30	EA	BL23, PC6, GV14	20 minutes each time, 6 times a week, 2 weeks	Continuous wave, 2 Hz and 1mA	Same conditions without any treatment	Hippocampus	④⑤	/
6	Wang et al., 2019	Wistar rat	Male	8 months	380±20g	10/10	Hippocampus injection(5 µL Aβ1-42)	40	EA	GV20, BL23	20 minutes each time, 6 times a week, 2 weeks	Continuous wave, 5 Hz and Setting the current strength as the standard for hind leg shaking	Same conditions without any treatment	Hippocampus	④⑤⑦⑧	/
7	Tao et al., 2019	Wistar rat	Male	8±2 months	380±20g	10/10	Hippocampus injection(5 µL Aβ1-42)	40	EA	GV20, BL23	20 minutes each time, 6 times a week, 2 weeks	Continuous wave, 5 Hz and Setting the current strength as the standard for hind leg shaking	Same conditions without any treatment	Hippocampus	⑧	/
8	Wang et al., 2020	SD rat	Male	Adult animal	240-280g	8/8	Hippocampus injection(10 µL Aβ25-35)	50	EA	GV20, BL13, BL23	15 minutes once for 10 days	2 Hz and 2mA	Same conditions without any treatment	Hippocampus	④⑤	①③
9	He et al., 2020	SD rat	Male	3 months	360-390g	12/12	Intraperitoneal injection(120 mg D-galactose)	36	EA	GV20, ST36	20 minutes once for 8 weeks	Continuous wave, 50 Hz and 1mA	Same conditions without any treatment	Hippocampus	④⑤⑥	①②③
10	He et al., 2020	SD rat	Male	3 months	360-390g	12/12	Intraperitoneal injection(50 mg D-galactose)	36	EA	GV20, ST36	20 minutes once for 8 weeks	Continuous wave, 50 Hz and 1mA	Same conditions without any treatment	Hippocampus	④	①②③
11	Li et al., 2020	APP/PS1 mice	Male	4 months, 12months	/	8/8	/	64	EA	DU20, DU24	30 minutes each time, 3 times a week, 16 weeks	Disperse-dense wave, 1/20Hz and 1mA	Same conditions without any treatment	Parietal association cortex and entorhinal cortex	④	①③
12	Wang et al., 2020	SAMP8 mice	Male	8 months	/	6/6	/	24	EA	GV20, BL23, KI3	15 minutes once for 2 months	Sparse wave, 2Hz, 2V, and 0.6mA	/	Cerebral cortex	⑤⑥	①③
13	Xu et al., 2020	APP/PS1 mice	Male	6 months	/	10/10	/	30	EA	GV20, GV26, GV29	20 minutes once every alternate day for 4 weeks	2Hz, 1mA	Immobilization for 20 minutes	Frontal lobe	④⑧	①②③
14	Tao et al., 2021	SD rat	Male	8±2 months	380±20g	10/10	Hippocampus injection(5 µL Aβ1-42)	40	EA	GV20, BL23	20 minutes each time, 6 times a week, 2 weeks	Continuous wave, 5 Hz and Setting the current strength as the standard for hind leg shaking	No intervention	Blood serum	④⑤⑦	/
15	Yang et al., 2021	SAMP8 mice	Male	8 months	30±2g	8/8	/	32	EA	GV20, GV29	20 minutes once for 15 days	Continuous wave, 2 Hz and 0.1mA	No intervention	Hippocampus	④⑤⑥	①
16	Huang et al., 2021	SD rat	Male	/	350±20g	10/10	Intraperitoneal injection(150 mg/kg D-galactose)	30	EA	GV20, ST36	20 minutes once for 6 weeks	Continuous wave, 50 Hz and 1mA	Same conditions without any treatment	Hippocampus	④⑤⑥	①②
17	He et al., 2021	SD rat	/	/	360±20 g	12/12	Intraperitoneal injection(120 mg D-galactose)	48	EA	GV20, ST36	20 minutes once for 8 weeks	Continuous wave, 50 Hz and 1mA	No intervention	Hippocampus	④⑤⑥	①②
18	Jiang et al., 2021	SAMP8 mice	Male	8 months	30±2g	8/8	/	32	EA	GV20, GV29	15 minutes once for 15 days	Sparse wave, 2Hz, 2V, and 0.1mA	Same conditions without any treatment	Hippocampus	④⑤⑥	①②
19	Li et al., 2021	PS cDKO mice	/	4 months	/	4/4	/	16	EA	GV20, GV24	15 minutes each time, 5 times a week, 3 weeks	2Hz, 1mA	No intervention	Hippocampus	④⑤	①②③
20	Wang et al., 2021	SD rat	Male	6 months	220±20g	10/10	Hippocampal injection(10 µg Aβ1−42)	50	EA	GV29, LI20	10 minutes once for 28 days	15Hz, 1.5mA	No intervention	Hippocampus	④⑤⑥	①③
21	Xie et al., 2021	SD rat	/	3 months	/	/	Hippocampal injection(2.5 µl Aβ1−42(0.01 mg/L) )	20	EA	GV20	30 minutes each time, 6 times a week, 3 weeks	20Hz, 2-4V, 20mA	/	Hippocampus	④⑤⑥⑦⑧	③
22	Zhang et al., 2021	SAMP8 mice	/	7 months	26-30g	10/10	/	40	MA	GV20, BL17, BL23, SP10	6 times a week, 8 weeks	/	Same conditions without any treatment	Hippocampus	④	①②③
23	Liao et al., 2022	APP/PS1 mice	Male	14 weeks	19-25g	9/9	/	27	EA	GV20, BL25, ST36	15 minutes each time, 5 times a week, 5 weeks	Continuous wave, 2 Hz and 1mA	Same conditions without any treatment	Hippocampus	④⑤	①②③
①: escape latency; ②: the duration in platform quadrant; ③: platform crossing number; ④: IL-1β; ⑤: TNF-α; ⑥: IL6; ⑦: IL4; ⑧: IL10.
