# Supplementary material for: Effect of acupuncture on neuroinflammation in animal models of Alzheimer’s disease: A preclinical systematic review and meta-analysis
Source: Front Aging Neurosci. 2023 Mar 1;15:1110087. doi: 10.3389/fnagi.2023.1110087 (PMC10014858; doi:10.3389/fnagi.2023.1110087)
Supplement: Supplementary file 3 [file Table_3.XLSX]

## Sheet: Sheet1
Supplementary Table 2 Subgroup Meta-analysis
		Subgroup	SMD	LL	HL	Heterogeneity I²
IL-1β	Methods	MA	-6.35	-9.35	-3.36	0.802
		EA	-3.02	-3.76	-2.27	0.725
	Courses	1.5w-3w	-2.97	-3.91	-2.04	0.757
		4w-6w	-3.4	-5.38	-1.41	0.824
		8w-16w	-5.21	-7.23	-3.18	0.733
	Overall		-3.5	-4.31	-2.69	0.786
	Modeling methods	Hippocampal injection	-2.47	-3.52	-1.42	0.751
		Lateral ventricular injection of STZ	-10.5	-13.94	-7.05
		Intraperitoneal injection	-5.05	-7.85	-2.24	0.843
	Overall		-3.67	-4.87	-2.24	0.847
	Strain	SD rats	-4.35	-5.89	-2.81	0.855
		SAMP8 mice	-4.09	-5.52	-2.66	0.645
		Wistar rats	-1.57	-2.46	-0.67	0.337
		APP/PS1 mice	-2.71	-4.78	-0.64
	Overall		-3.71	-4.64	-2.78	0.814
	Age	2-4months	-4.28	-5.89	-2.68	0.747
		6-8months	-3.69	-4.77	-2.6	0.715
		12-24months	-1.11	-1.81	-0.4	0
	Overall		-3.53	-4.4	-2.66	0.789
TNF-α	Courses	1.5w-3w	-2.58	-3.55	-1.61	0.694
		4w-6w	-2.57	-3.65	-1.49	0
		8w	-4.75	-6.56	-2.94	0.557
	Overall		-3.05	-3.86	-2.24	0.696
	Modeling methods	Hippocampal injection	-2.67	-3.64	-1.7	0.627
		Intraperitoneal injection	-4.58	-6.77	-2.4	0.696
	Overall		-3.26	-4.28	-2.24	0.725
	Strain	SD rats	-3.55	-4.87	-2.23	0.743
		SAMP8 mice	-3.03	-4.09	-1.98	0
		Wistar rats	-2.54	-4.29	-0.78	0.745
	Overall		-3.21	-4.02	-2.41	0.637
	Age	3-4months	-3.63	-6.5	-0.77	0.879
		6months	-2	-3.58	-0.42
		8months	-3.4	-4.15	-2.65	0
		12months	-1.71	-2.75	-0.67
	Overall		-3.12	-4.07	-2.17	0.712
IL-6	Courses	2w-3w	-4.12	-5.47	-2.77	0
		4w-6w	-2.32	-3.53	-1.11	0
		8w	-4.21	-7.23	-1.19	0.869
	Overall		-3.5	-4.76	-2.23	0.686
	Modeling methods	Hippocampal injection	-2.41	-6.04	1.22	0.851
		Intraperitoneal injection	-4.34	-7.36	-1.33	0.848
	Overall		-3.37	-5.38	-1.35	0.834
	Strain	SD rats	-3.37	-5.38	-1.35	0.834
		SAMP8 mice	-3.25	-5.6	-0.9	0.719
	Overall		-3.22	-4.62	-1.81	0.776
	Age	3months	-3.58	-4.71	-2.44	0
		8months	-3.25	-5.6	-0.9	0.719
	Overall		-2.85	-4.23	-1.47	0.73
Escape latency	Methods	MA	-2.59	-4.1	-1.08	0.76
		EA	-2.16	-2.9	-1.41	0.801
	Courses	1.5w-3w	-1.88	-2.95	-0.81	0.724
		4w-6w	-1.44	-1.94	-0.95	0.158
		8w-16w	-3.54	-5.28	-1.81	0.89
	Overall		-2.23	-2.89	-1.81	0.792
	Modeling methods	Hippocampal injection	3.76	0.99	6.53	0.887
		Lateral ventricular injection of STZ	2.97	1.69	4.24
		Intraperitoneal injection	2.3	1.56	3.05	0
	Overall		2.76	1.58	3.94	0.792
	Strain	SD rats	-2.67	-4.06	-1.29	0.883
		SAMP8 mice	-3.14	-4.74	-1.54	0.817
		Wistar rats	-1.2	-2.27	-0.12
		APP/PS1 mice	-1.16	-2.23	-0.09
	Overall		-2.52	-3.36	-1.68	0.829
	Age	2-4months	-1.84	-2.58	-1.09	0.64
		6-8months	-2.4	-3.5	-1.3	0.715
	Overall		-2.07	-2.7	-1.44	0.726
The duration in platform quadrant	Methods	MA	2.71	0.01	5.41	0.869
		EA	2.27	1.25	3.28	0.828
	Courses	2w-3w	3.21	0.9	5.53	0.902
		4w-6w	1.53	0.8	2.26	0
		8w	2.65	1.3	4	0.815
	Overall		2.34	1.44	3.23	0.817
	Modeling methods	Lateral ventricular injection of STZ	1.39	0.28	2.5
		Intraperitoneal injection	2.02	1.07	2.98	0.7
	Overall		1.88	1.12	2.65	0.62
	Strain	SD rats	2.02	1.07	2.98	0.7
		SAMP8 mice	2.05	0.37	3.73	0.822
	Overall		2.01	1.22	2.8	0.72
	Age	3months	1.48	0.93	2.03	0
		4months	2.15	0.89	3.42
		6-8months	4.1	1.33	6.87	0.922
	Overall		2.25	1.22	3.28	0.825
Platform crossing number	Methods	MA	2.92	1.45	4.38	0.715
		EA	2.78	1.89	3.67	0.745
	Courses	1.5w-3w	2.52	0.62	4.42	0.818
		4w-5w	3.42	1.99	4.85	0.744
		8w	2.56	1.56	4.73	0.605
	Overall		2.79	2.06	3.53	0.719
	Modeling methods	Hippocampal injection	-1.59	-2.82	-0.36	0.667
		Lateral ventricular injection of STZ	-2.47	-3.63	-1.3
		Intraperitoneal injection	-3.45	-5.67	-1.23	0.919
	Overall		-2.52	-3.62	-1.41	0.851
	Strain	SD rats	3.55	1.97	5.14	0.803
		SAMP8 mice	2.47	0.88	4.07	0.75
		Wistar rats	1.12	0.06	2.19
		APP/PS1 mice	3.19	1.66	4.73
	Overall		2.8	1.9	3.71	0.756
	Age	2-4months	2.69	1.83	3.54	0.62
		6-8months	3.32	1.85	4.8	0.79
	Overall		2.95	2.21	3.7	0.692
SMD：STD mean difference; LL: lower limit; HL: higher limit; MA: manual acupuncture; EA: electroacupuncture.
